# Supplementary material for: 2023 Canadian Colposcopy Guideline: A Risk-Based Approach to Management and Surveillance of Cervical Dysplasia
Source: Curr Oncol. 2023 Jun 13;30(6):5738–68. doi: 10.3390/curroncol30060431 (PMC10297713; doi:10.3390/curroncol30060431)
Supplement: Supplementary file 1 [file curroncol-30-00431-s001.zip]

Archive with 1 entries (1 files):
- curroncol-2420521-supplementary.pdf
